# Supplementary material for: The Major Domains of Comprehensive Assessment Tools for Older Adults Requiring Home-Based Aged Care Services: A Systematic Review
Source: Healthcare (Basel). 2024 Dec 6;12(23):2468. doi: 10.3390/healthcare12232468 (PMC11641082; doi:10.3390/healthcare12232468)
Supplement: Supplementary file 1 [file healthcare-12-02468-s001.zip]

Archive with 1 entries (1 files):
- healthcare-3306920-supplementary.pdf
